# Supplementary material for: Uneven Hydrophilic–Hydrophobic Nanoflowers Enhancing Solar Interface Evaporation: Se-Doped Carbon Loaded with Gradient Distribution of CoSe/Co
Source: Materials (Basel). 2025 May 21;18(10):2409. doi: 10.3390/ma18102409 (PMC12113247; doi:10.3390/ma18102409)
Supplement: Supplementary file 1 [file materials-18-02409-s001.zip]

Archive with 1 entries (1 files):
- materials-3613977-supplementary.pdf
